# Supplementary material for: Secondary Neoplasm in Survivors of Childhood Hematological Malignancies—Systematic Review
Source: Children (Basel). 2026 Jan 31;13(2):205. doi: 10.3390/children13020205 (PMC12939088; doi:10.3390/children13020205)
Supplement: Supplementary file 1 [file children-13-00205-s001.zip]

Archive with 1 entries (1 files):
- children-4077413-supplementary.pdf
